# Supplementary material for: A Palette of Fluorescent Aβ42 Peptides Labelled at a Range of Surface-Exposed Sites
Source: Int J Mol Sci. 2022 Jan 31;23(3):1655. doi: 10.3390/ijms23031655 (PMC8836192; doi:10.3390/ijms23031655)
Supplement: Supplementary file 1 [file ijms-23-01655-s001.zip]

Archive with 1 entries (1 files):
- ijms-1532384-supplementary.pdf
